# Supplementary material for: Mechanical properties of native and decellularized reproductive tissues: insights for tissue engineering strategies
Source: Sci Rep. 2024 Mar 28;14:7347. doi: 10.1038/s41598-024-57867-5 (PMC10973341; doi:10.1038/s41598-024-57867-5)
Supplement: Supplementary file 2 — Supplementary Information 2. [file 41598_2024_57867_MOESM2_ESM.xlsx]

## Sheet: Table 1 endometrial Young’s mod
Comparison group	Estimate	Std. Error	t value	Pr(>|t|)
Fol - Contra - Native - Fol - Contra - Decellularized	-4765	1644.1	-2.89825	0.0804962
Fol - Ipsi - Decellularized - Fol - Contra - Decellularized	-3293.29	1574.1	-2.09217	0.422683
Fol - Ipsi - Native - Fol - Contra - Decellularized	-5380.76	1706.16	-3.15372	0.0406982
Lut - Contra - Decellularized - Fol - Contra - Decellularized	1728.1	1787.32	0.966864	0.977791
Lut - Contra - Native - Fol - Contra - Decellularized	-4211.35	1459.88	-2.88472	0.0829037
Lut - Ipsi - Decellularized - Fol - Contra - Decellularized	8738.84	1706.16	5.12193	<0.001
Lut - Ipsi - Native - Fol - Contra - Decellularized	-5005.47	1555.16	-3.21862	0.0337324
Fol - Ipsi - Decellularized - Fol - Contra - Native	1471.71	1574.1	0.934948	0.981655
Fol - Ipsi - Native - Fol - Contra - Native	-615.761	1706.16	-0.360905	0.999959
Lut - Contra - Decellularized - Fol - Contra - Native	6493.1	1787.32	3.63286	0.00949677
Lut - Contra - Native - Fol - Contra - Native	553.653	1459.88	0.379245	0.999943
Lut - Ipsi - Decellularized - Fol - Contra - Native	13503.8	1706.16	7.91475	<0.001
Lut - Ipsi - Native - Fol - Contra - Native	-240.47	1555.16	-0.154627	1
Fol - Ipsi - Native - Fol - Ipsi - Decellularized	-2087.47	1638.82	-1.27376	0.9054
Lut - Contra - Decellularized - Fol - Ipsi - Decellularized	5021.39	1723.16	2.91407	0.077519
Lut - Contra - Native - Fol - Ipsi - Decellularized	-918.053	1380.58	-0.664976	0.997679
Lut - Ipsi - Decellularized - Fol - Ipsi - Decellularized	12032.1	1638.82	7.34195	<0.001
Lut - Ipsi - Native - Fol - Ipsi - Decellularized	-1712.18	1480.97	-1.15612	0.94161
Lut - Contra - Decellularized - Fol - Ipsi - Native	7108.86	1844.57	3.85393	0.00443991
Lut - Contra - Native - Fol - Ipsi - Native	1169.41	1529.44	0.764603	0.994451
Lut - Ipsi - Decellularized - Fol - Ipsi - Native	14119.6	1766.04	7.99504	<0.001
Lut - Ipsi - Native - Fol - Ipsi - Native	375.292	1620.63	0.231571	0.999998
Lut - Contra - Native - Lut - Contra - Decellularized	-5939.44	1619.48	-3.6675	0.00836213
Lut - Ipsi - Decellularized - Lut - Contra - Decellularized	7010.74	1844.57	3.80074	0.00533853
Lut - Ipsi - Native - Lut - Contra - Decellularized	-6733.57	1705.87	-3.94729	0.0031961
Lut - Ipsi - Decellularized - Lut - Contra - Native	12950.2	1529.44	8.46728	<0.001
Lut - Ipsi - Native - Lut - Contra - Native	-794.123	1358.94	-0.584368	0.998987
Lut - Ipsi - Native - Lut - Ipsi - Decellularized	-13744.3	1620.63	-8.48082	<0.001

## Sheet: Table 2 endometrial porosity
Comparison group	Estimate	Std. Error	t value	Pr(>|t|)
Fol - Contra - Native - Fol - Contra - Decellularized	31.9042	5.50334	5.79723	<0.001
Fol - Ipsi - Decellularized - Fol - Contra - Decellularized	-3.33901	5.33903	-0.625397	0.998384
Fol - Ipsi - Native - Fol - Contra - Decellularized	24.5681	5.33903	4.60161	0.000488852
Lut - Contra - Decellularized - Fol - Contra - Decellularized	14.2973	5.33903	2.67788	0.149303
Lut - Contra - Native - Fol - Contra - Decellularized	25.0808	5.33903	4.69763	0.000357165
Lut - Ipsi - Decellularized - Fol - Contra - Decellularized	10.957	5.33903	2.05225	0.456151
Lut - Ipsi - Native - Fol - Contra - Decellularized	33.37	5.33903	6.2502	<0.001
Fol - Ipsi - Decellularized - Fol - Contra - Native	-35.2432	5.50334	-6.40396	<0.001
Fol - Ipsi - Native - Fol - Contra - Native	-7.33603	5.50334	-1.33301	0.882646
Lut - Contra - Decellularized - Fol - Contra - Native	-17.6069	5.50334	-3.19931	0.0421526
Lut - Contra - Native - Fol - Contra - Native	-6.82341	5.50334	-1.23987	0.91664
Lut - Ipsi - Decellularized - Fol - Contra - Native	-20.9471	5.50334	-3.80625	0.00729246
Lut - Ipsi - Native - Fol - Contra - Native	1.46584	5.50334	0.266354	0.999995
Fol - Ipsi - Native - Fol - Ipsi - Decellularized	27.9071	5.33903	5.22701	<0.001
Lut - Contra - Decellularized - Fol - Ipsi - Decellularized	17.6363	5.33903	3.30328	0.0320548
Lut - Contra - Native - Fol - Ipsi - Decellularized	28.4198	5.33903	5.32302	<0.001
Lut - Ipsi - Decellularized - Fol - Ipsi - Decellularized	14.296	5.33903	2.67765	0.149022
Lut - Ipsi - Native - Fol - Ipsi - Decellularized	36.709	5.33903	6.8756	<0.001
Lut - Contra - Decellularized - Fol - Ipsi - Native	-10.2709	5.33903	-1.92373	0.540258
Lut - Contra - Native - Fol - Ipsi - Native	0.512621	5.33903	0.0960139	1
Lut - Ipsi - Decellularized - Fol - Ipsi - Native	-13.6111	5.33903	-2.54936	0.194189
Lut - Ipsi - Native - Fol - Ipsi - Native	8.80187	5.33903	1.64859	0.719227
Lut - Contra - Native - Lut - Contra - Decellularized	10.7835	5.33903	2.01975	0.476903
Lut - Ipsi - Decellularized - Lut - Contra - Decellularized	-3.34023	5.33903	-0.625626	0.99838
Lut - Ipsi - Native - Lut - Contra - Decellularized	19.0727	5.33903	3.57232	0.0147208
Lut - Ipsi - Decellularized - Lut - Contra - Native	-14.1237	5.33903	-2.64537	0.159183
Lut - Ipsi - Native - Lut - Contra - Native	8.28925	5.33903	1.55258	0.775822
Lut - Ipsi - Native - Lut - Ipsi - Decellularized	22.413	5.33903	4.19795	0.00205132

## Sheet: Table 3 ovarian Young's mod
Comparison group	Estimate	Std. Error	t value	Pr(>|t|)
Cortex - Follicular phase - Contralateral - Native - Cortex - Follicular phase - Contralateral - Decellularized	-2298.38	964.844	-2.38213	0.558387
Cortex - Follicular phase - Ipsilateral - Decellularized - Cortex - Follicular phase - Contralateral - Decellularized	-1339.92	941.591	-1.42304	0.988749
Cortex - Follicular phase - Ipsilateral - Native - Cortex - Follicular phase - Contralateral - Decellularized	-3900.87	978.053	-3.98841	0.00811477
Cortex - Luteal phase - Contralateral - Decellularized - Cortex - Follicular phase - Contralateral - Decellularized	-4858.94	1092.47	-4.44766	0.00123533
Cortex - Luteal phase - Contralateral - Native - Cortex - Follicular phase - Contralateral - Decellularized	-2983.23	1067.66	-2.79417	0.277483
Cortex - Luteal phase - Ipsilateral - Decellularized - Cortex - Follicular phase - Contralateral - Decellularized	-1934.93	1045.69	-1.85038	0.893319
Cortex - Luteal phase - Ipsilateral - Native - Cortex - Follicular phase - Contralateral - Decellularized	-4454.38	1092.47	-4.07735	0.0060612
Medulla - Follicular phase - Contralateral - Decellularized - Cortex - Follicular phase - Contralateral - Decellularized	-1347.16	904.651	-1.48915	0.982681
Medulla - Follicular phase - Contralateral - Native - Cortex - Follicular phase - Contralateral - Decellularized	-5308.79	912.906	-5.81526	<0.001
Medulla - Follicular phase - Ipsilateral - Decellularized - Cortex - Follicular phase - Contralateral - Decellularized	-3954.18	978.053	-4.04291	0.00595806
Medulla - Follicular phase - Ipsilateral - Native - Cortex - Follicular phase - Contralateral - Decellularized	-5831.73	1067.66	-5.46214	<0.001
Medulla - Luteal phase - Contralateral - Decellularized - Cortex - Follicular phase - Contralateral - Decellularized	-5185.65	1026.08	-5.05387	<0.001
Medulla - Luteal phase - Contralateral - Native - Cortex - Follicular phase - Contralateral - Decellularized	-4586.27	992.524	-4.62082	<0.001
Medulla - Luteal phase - Ipsilateral - Decellularized - Cortex - Follicular phase - Contralateral - Decellularized	-2917.76	1008.45	-2.89331	0.222782
Medulla - Luteal phase - Ipsilateral - Native - Cortex - Follicular phase - Contralateral - Decellularized	-4862.61	1008.45	-4.82186	<0.001
Cortex - Follicular phase - Ipsilateral - Decellularized - Cortex - Follicular phase - Contralateral - Native	958.46	964.844	0.993383	0.999799
Cortex - Follicular phase - Ipsilateral - Native - Cortex - Follicular phase - Contralateral - Native	-1602.49	1000.46	-1.60176	0.966155
Cortex - Luteal phase - Contralateral - Decellularized - Cortex - Follicular phase - Contralateral - Native	-2560.55	1112.57	-2.30147	0.618692
Cortex - Luteal phase - Contralateral - Native - Cortex - Follicular phase - Contralateral - Native	-684.851	1088.23	-0.629328	1
Cortex - Luteal phase - Ipsilateral - Decellularized - Cortex - Follicular phase - Contralateral - Native	363.456	1066.67	0.340737	1
Cortex - Luteal phase - Ipsilateral - Native - Cortex - Follicular phase - Contralateral - Native	-2156	1112.57	-1.93785	0.85359
Medulla - Follicular phase - Contralateral - Decellularized - Cortex - Follicular phase - Contralateral - Native	951.223	928.829	1.02411	0.999703
Medulla - Follicular phase - Contralateral - Native - Cortex - Follicular phase - Contralateral - Native	-3010.41	936.871	-3.21325	0.100077
Medulla - Follicular phase - Ipsilateral - Decellularized - Cortex - Follicular phase - Contralateral - Native	-1655.8	1000.46	-1.65504	0.95529
Medulla - Follicular phase - Ipsilateral - Native - Cortex - Follicular phase - Contralateral - Native	-3533.34	1088.23	-3.24688	0.0919911
Medulla - Luteal phase - Contralateral - Decellularized - Cortex - Follicular phase - Contralateral - Native	-2887.27	1047.45	-2.75647	0.298513
Medulla - Luteal phase - Contralateral - Native - Cortex - Follicular phase - Contralateral - Native	-2287.89	1014.61	-2.25495	0.65518
Medulla - Luteal phase - Ipsilateral - Decellularized - Cortex - Follicular phase - Contralateral - Native	-619.379	1030.2	-0.601224	1
Medulla - Luteal phase - Ipsilateral - Native - Cortex - Follicular phase - Contralateral - Native	-2564.23	1030.2	-2.48907	0.478517
Cortex - Follicular phase - Ipsilateral - Native - Cortex - Follicular phase - Ipsilateral - Decellularized	-2560.95	978.053	-2.61842	0.387161
Cortex - Luteal phase - Contralateral - Decellularized - Cortex - Follicular phase - Ipsilateral - Decellularized	-3519.01	1092.47	-3.22115	0.0968779
Cortex - Luteal phase - Contralateral - Native - Cortex - Follicular phase - Ipsilateral - Decellularized	-1643.31	1067.66	-1.53916	0.976409
Cortex - Luteal phase - Ipsilateral - Decellularized - Cortex - Follicular phase - Ipsilateral - Decellularized	-595.004	1045.69	-0.569007	1
Cortex - Luteal phase - Ipsilateral - Native - Cortex - Follicular phase - Ipsilateral - Decellularized	-3114.46	1092.47	-2.85084	0.244136
Medulla - Follicular phase - Contralateral - Decellularized - Cortex - Follicular phase - Ipsilateral - Decellularized	-7.23632	904.651	-0.00799902	1
Medulla - Follicular phase - Contralateral - Native - Cortex - Follicular phase - Ipsilateral - Decellularized	-3968.87	912.906	-4.34751	0.00205975
Medulla - Follicular phase - Ipsilateral - Decellularized - Cortex - Follicular phase - Ipsilateral - Decellularized	-2614.26	978.053	-2.67292	0.350334
Medulla - Follicular phase - Ipsilateral - Native - Cortex - Follicular phase - Ipsilateral - Decellularized	-4491.8	1067.66	-4.20713	0.00365739
Medulla - Luteal phase - Contralateral - Decellularized - Cortex - Follicular phase - Ipsilateral - Decellularized	-3845.73	1026.08	-3.748	0.0191047
Medulla - Luteal phase - Contralateral - Native - Cortex - Follicular phase - Ipsilateral - Decellularized	-3246.35	992.524	-3.27081	0.0853098
Medulla - Luteal phase - Ipsilateral - Decellularized - Cortex - Follicular phase - Ipsilateral - Decellularized	-1577.84	1008.45	-1.56461	0.97273
Medulla - Luteal phase - Ipsilateral - Native - Cortex - Follicular phase - Ipsilateral - Decellularized	-3522.69	1008.45	-3.49317	0.0442793
Cortex - Luteal phase - Contralateral - Decellularized - Cortex - Follicular phase - Ipsilateral - Native	-958.062	1124.05	-0.852331	0.99997
Cortex - Luteal phase - Contralateral - Native - Cortex - Follicular phase - Ipsilateral - Native	917.64	1099.95	0.834253	0.999977
Cortex - Luteal phase - Ipsilateral - Decellularized - Cortex - Follicular phase - Ipsilateral - Native	1965.95	1078.64	1.82262	0.904611
Cortex - Luteal phase - Ipsilateral - Native - Cortex - Follicular phase - Ipsilateral - Native	-553.507	1124.05	-0.492422	1
Medulla - Follicular phase - Contralateral - Decellularized - Cortex - Follicular phase - Ipsilateral - Native	2553.71	942.544	2.70939	0.327379
Medulla - Follicular phase - Contralateral - Native - Cortex - Follicular phase - Ipsilateral - Native	-1407.91	950.47	-1.48128	0.98342
Medulla - Follicular phase - Ipsilateral - Decellularized - Cortex - Follicular phase - Ipsilateral - Native	-53.309	1013.2	-0.0526143	1
Medulla - Follicular phase - Ipsilateral - Native - Cortex - Follicular phase - Ipsilateral - Native	-1930.85	1099.95	-1.75539	0.928145
Medulla - Luteal phase - Contralateral - Decellularized - Cortex - Follicular phase - Ipsilateral - Native	-1284.78	1059.63	-1.21247	0.99792
Medulla - Luteal phase - Contralateral - Native - Cortex - Follicular phase - Ipsilateral - Native	-685.402	1027.18	-0.667266	0.999999
Medulla - Luteal phase - Ipsilateral - Decellularized - Cortex - Follicular phase - Ipsilateral - Native	983.112	1042.58	0.942963	0.999893
Medulla - Luteal phase - Ipsilateral - Native - Cortex - Follicular phase - Ipsilateral - Native	-961.74	1042.58	-0.922463	0.999919
Cortex - Luteal phase - Contralateral - Native - Cortex - Luteal phase - Contralateral - Decellularized	1875.7	1202.83	1.55941	0.973377
Cortex - Luteal phase - Ipsilateral - Decellularized - Cortex - Luteal phase - Contralateral - Decellularized	2924.01	1183.37	2.47092	0.492765
Cortex - Luteal phase - Ipsilateral - Native - Cortex - Luteal phase - Contralateral - Decellularized	404.556	1224.9	0.330275	1
Medulla - Follicular phase - Contralateral - Decellularized - Cortex - Luteal phase - Contralateral - Decellularized	3511.78	1060.8	3.31051	0.0767196
Medulla - Follicular phase - Contralateral - Native - Cortex - Luteal phase - Contralateral - Decellularized	-449.853	1067.85	-0.421271	1
Medulla - Follicular phase - Ipsilateral - Decellularized - Cortex - Luteal phase - Contralateral - Decellularized	904.753	1124.05	0.804906	0.999986
Medulla - Follicular phase - Ipsilateral - Native - Cortex - Luteal phase - Contralateral - Decellularized	-972.791	1202.83	-0.80875	0.999985
Medulla - Luteal phase - Contralateral - Decellularized - Cortex - Luteal phase - Contralateral - Decellularized	-326.717	1166.07	-0.280186	1
Medulla - Luteal phase - Contralateral - Native - Cortex - Luteal phase - Contralateral - Decellularized	272.66	1136.66	0.239878	1
Medulla - Luteal phase - Ipsilateral - Decellularized - Cortex - Luteal phase - Contralateral - Decellularized	1941.17	1150.6	1.6871	0.947547
Medulla - Luteal phase - Ipsilateral - Native - Cortex - Luteal phase - Contralateral - Decellularized	-3.67748	1150.6	-0.00319615	1
Cortex - Luteal phase - Ipsilateral - Decellularized - Cortex - Luteal phase - Contralateral - Native	1048.31	1160.51	0.903317	0.999938
Cortex - Luteal phase - Ipsilateral - Native - Cortex - Luteal phase - Contralateral - Native	-1471.15	1202.83	-1.22307	0.997704
Medulla - Follicular phase - Contralateral - Decellularized - Cortex - Luteal phase - Contralateral - Native	1636.07	1035.23	1.58039	0.969861
Medulla - Follicular phase - Contralateral - Native - Cortex - Luteal phase - Contralateral - Native	-2325.55	1042.45	-2.23085	0.671049
Medulla - Follicular phase - Ipsilateral - Decellularized - Cortex - Luteal phase - Contralateral - Native	-970.949	1099.95	-0.882717	0.999954
Medulla - Follicular phase - Ipsilateral - Native - Cortex - Luteal phase - Contralateral - Native	-2848.49	1180.35	-2.41327	0.535409
Medulla - Luteal phase - Contralateral - Decellularized - Cortex - Luteal phase - Contralateral - Native	-2202.42	1142.87	-1.9271	0.8579
Medulla - Luteal phase - Contralateral - Native - Cortex - Luteal phase - Contralateral - Native	-1603.04	1112.84	-1.44049	0.987336
Medulla - Luteal phase - Ipsilateral - Decellularized - Cortex - Luteal phase - Contralateral - Native	65.472	1127.07	0.0580904	1
Medulla - Luteal phase - Ipsilateral - Native - Cortex - Luteal phase - Contralateral - Native	-1879.38	1127.07	-1.66749	0.952487
Cortex - Luteal phase - Ipsilateral - Native - Cortex - Luteal phase - Ipsilateral - Decellularized	-2519.45	1183.37	-2.12905	0.742213
Medulla - Follicular phase - Contralateral - Decellularized - Cortex - Luteal phase - Ipsilateral - Decellularized	587.768	1012.55	0.58048	1
Medulla - Follicular phase - Contralateral - Native - Cortex - Luteal phase - Ipsilateral - Decellularized	-3373.86	1019.94	-3.30791	0.077037
Medulla - Follicular phase - Ipsilateral - Decellularized - Cortex - Luteal phase - Ipsilateral - Decellularized	-2019.26	1078.64	-1.87204	0.883013
Medulla - Follicular phase - Ipsilateral - Native - Cortex - Luteal phase - Ipsilateral - Decellularized	-3896.8	1160.51	-3.35784	0.0657341
Medulla - Luteal phase - Contralateral - Decellularized - Cortex - Luteal phase - Ipsilateral - Decellularized	-3250.73	1122.36	-2.89632	0.221409
Medulla - Luteal phase - Contralateral - Native - Cortex - Luteal phase - Ipsilateral - Decellularized	-2651.35	1091.78	-2.42847	0.52346
Medulla - Luteal phase - Ipsilateral - Decellularized - Cortex - Luteal phase - Ipsilateral - Decellularized	-982.835	1106.28	-0.888417	0.99995
Medulla - Luteal phase - Ipsilateral - Native - Cortex - Luteal phase - Ipsilateral - Decellularized	-2927.69	1106.28	-2.64643	0.367682
Medulla - Follicular phase - Contralateral - Decellularized - Cortex - Luteal phase - Ipsilateral - Native	3107.22	1060.8	2.92914	0.202347
Medulla - Follicular phase - Contralateral - Native - Cortex - Luteal phase - Ipsilateral - Native	-854.408	1067.85	-0.800123	0.999987
Medulla - Follicular phase - Ipsilateral - Decellularized - Cortex - Luteal phase - Ipsilateral - Native	500.198	1124.05	0.444996	1
Medulla - Follicular phase - Ipsilateral - Native - Cortex - Luteal phase - Ipsilateral - Native	-1377.35	1202.83	-1.14509	0.998909
Medulla - Luteal phase - Contralateral - Decellularized - Cortex - Luteal phase - Ipsilateral - Native	-731.273	1166.07	-0.627124	1
Medulla - Luteal phase - Contralateral - Native - Cortex - Luteal phase - Ipsilateral - Native	-131.895	1136.66	-0.116037	1
Medulla - Luteal phase - Ipsilateral - Decellularized - Cortex - Luteal phase - Ipsilateral - Native	1536.62	1150.6	1.3355	0.994054
Medulla - Luteal phase - Ipsilateral - Native - Cortex - Luteal phase - Ipsilateral - Native	-408.233	1150.6	-0.354801	1
Medulla - Follicular phase - Contralateral - Native - Medulla - Follicular phase - Contralateral - Decellularized	-3961.63	874.756	-4.52884	<0.001
Medulla - Follicular phase - Ipsilateral - Decellularized - Medulla - Follicular phase - Contralateral - Decellularized	-2607.02	942.544	-2.76594	0.292284
Medulla - Follicular phase - Ipsilateral - Native - Medulla - Follicular phase - Contralateral - Decellularized	-4484.57	1035.23	-4.33194	0.00219108
Medulla - Luteal phase - Contralateral - Decellularized - Medulla - Follicular phase - Contralateral - Decellularized	-3838.49	992.286	-3.86834	0.0125819
Medulla - Luteal phase - Contralateral - Native - Medulla - Follicular phase - Contralateral - Decellularized	-3239.12	957.551	-3.38271	0.0613946
Medulla - Luteal phase - Ipsilateral - Decellularized - Medulla - Follicular phase - Contralateral - Decellularized	-1570.6	974.051	-1.61244	0.96461
Medulla - Luteal phase - Ipsilateral - Native - Medulla - Follicular phase - Contralateral - Decellularized	-3515.45	974.051	-3.60911	0.0313501
Medulla - Follicular phase - Ipsilateral - Decellularized - Medulla - Follicular phase - Contralateral - Native	1354.61	950.47	1.4252	0.988529
Medulla - Follicular phase - Ipsilateral - Native - Medulla - Follicular phase - Contralateral - Native	-522.938	1042.45	-0.501641	1
Medulla - Luteal phase - Contralateral - Decellularized - Medulla - Follicular phase - Contralateral - Native	123.135	999.817	0.123158	1
Medulla - Luteal phase - Contralateral - Native - Medulla - Follicular phase - Contralateral - Native	722.513	965.354	0.748443	0.999995
Medulla - Luteal phase - Ipsilateral - Decellularized - Medulla - Follicular phase - Contralateral - Native	2391.03	981.723	2.43554	0.518031
Medulla - Luteal phase - Ipsilateral - Native - Medulla - Follicular phase - Contralateral - Native	446.175	981.723	0.454482	1
Medulla - Follicular phase - Ipsilateral - Native - Medulla - Follicular phase - Ipsilateral - Decellularized	-1877.54	1099.95	-1.70693	0.942158
Medulla - Luteal phase - Contralateral - Decellularized - Medulla - Follicular phase - Ipsilateral - Decellularized	-1231.47	1059.63	-1.16217	0.998699
Medulla - Luteal phase - Contralateral - Native - Medulla - Follicular phase - Ipsilateral - Decellularized	-632.093	1027.18	-0.615367	1
Medulla - Luteal phase - Ipsilateral - Decellularized - Medulla - Follicular phase - Ipsilateral - Decellularized	1036.42	1042.58	0.994094	0.999795
Medulla - Luteal phase - Ipsilateral - Native - Medulla - Follicular phase - Ipsilateral - Decellularized	-908.431	1042.58	-0.871331	0.999961
Medulla - Luteal phase - Contralateral - Decellularized - Medulla - Follicular phase - Ipsilateral - Native	646.073	1142.87	0.56531	1
Medulla - Luteal phase - Contralateral - Native - Medulla - Follicular phase - Ipsilateral - Native	1245.45	1112.84	1.11916	0.999161
Medulla - Luteal phase - Ipsilateral - Decellularized - Medulla - Follicular phase - Ipsilateral - Native	2913.97	1127.07	2.58543	0.40872
Medulla - Luteal phase - Ipsilateral - Native - Medulla - Follicular phase - Ipsilateral - Native	969.113	1127.07	0.859852	0.999967
Medulla - Luteal phase - Contralateral - Native - Medulla - Luteal phase - Contralateral - Decellularized	599.378	1073.01	0.558597	1
Medulla - Luteal phase - Ipsilateral - Decellularized - Medulla - Luteal phase - Contralateral - Decellularized	2267.89	1087.76	2.08493	0.770424
Medulla - Luteal phase - Ipsilateral - Native - Medulla - Luteal phase - Contralateral - Decellularized	323.04	1087.76	0.296978	1
Medulla - Luteal phase - Ipsilateral - Decellularized - Medulla - Luteal phase - Contralateral - Native	1668.51	1056.17	1.57978	0.970189
Medulla - Luteal phase - Ipsilateral - Native - Medulla - Luteal phase - Contralateral - Native	-276.338	1056.17	-0.261642	1
Medulla - Luteal phase - Ipsilateral - Native - Medulla - Luteal phase - Ipsilateral - Decellularized	-1944.85	1071.15	-1.81567	0.9067

## Sheet: Table 4 ovarian porosity
Comparison group	Estimate	Std. Error	t value	Pr(>|t|)
Cortex - Follicular phase - Contralateral - Native - Cortex - Follicular phase - Contralateral - Decellularized	-12.0876	5.13033	-2.35611	0.583601
Cortex - Follicular phase - Ipsilateral - Decellularized - Cortex - Follicular phase - Contralateral - Decellularized	2.37069	5.13033	0.462093	1
Cortex - Follicular phase - Ipsilateral - Native - Cortex - Follicular phase - Contralateral - Decellularized	-11.5095	5.13033	-2.24342	0.664353
Cortex - Luteal phase - Contralateral - Decellularized - Cortex - Follicular phase - Contralateral - Decellularized	-3.87143	5.13033	-0.754617	0.999993
Cortex - Luteal phase - Contralateral - Native - Cortex - Follicular phase - Contralateral - Decellularized	-3.87698	5.13033	-0.755699	0.999993
Cortex - Luteal phase - Ipsilateral - Decellularized - Cortex - Follicular phase - Contralateral - Decellularized	-0.877041	5.13033	-0.170952	1
Cortex - Luteal phase - Ipsilateral - Native - Cortex - Follicular phase - Contralateral - Decellularized	-10.3081	5.13033	-2.00925	0.814813
Medulla - Follicular phase - Contralateral - Decellularized - Cortex - Follicular phase - Contralateral - Decellularized	7.70245	5.13033	1.50136	0.980268
Medulla - Follicular phase - Contralateral - Native - Cortex - Follicular phase - Contralateral - Decellularized	-6.14129	5.13033	-1.19705	0.998064
Medulla - Follicular phase - Ipsilateral - Decellularized - Cortex - Follicular phase - Contralateral - Decellularized	6.20908	5.13033	1.21027	0.997793
Medulla - Follicular phase - Ipsilateral - Native - Cortex - Follicular phase - Contralateral - Decellularized	-6.92615	5.13033	-1.35004	0.992957
Medulla - Luteal phase - Contralateral - Decellularized - Cortex - Follicular phase - Contralateral - Decellularized	14.3877	5.27907	2.72542	0.325962
Medulla - Luteal phase - Contralateral - Native - Cortex - Follicular phase - Contralateral - Decellularized	-8.11372	5.13033	-1.58152	0.968896
Medulla - Luteal phase - Ipsilateral - Decellularized - Cortex - Follicular phase - Contralateral - Decellularized	10.2252	5.13033	1.99309	0.824199
Medulla - Luteal phase - Ipsilateral - Native - Cortex - Follicular phase - Contralateral - Decellularized	-12.6956	5.27907	-2.40489	0.547643
Cortex - Follicular phase - Ipsilateral - Decellularized - Cortex - Follicular phase - Contralateral - Native	14.4583	4.97715	2.90494	0.228532
Cortex - Follicular phase - Ipsilateral - Native - Cortex - Follicular phase - Contralateral - Native	0.578151	4.97715	0.116161	1
Cortex - Luteal phase - Contralateral - Decellularized - Cortex - Follicular phase - Contralateral - Native	8.21619	4.97715	1.65078	0.955
Cortex - Luteal phase - Contralateral - Native - Cortex - Follicular phase - Contralateral - Native	8.21064	4.97715	1.64967	0.955478
Cortex - Luteal phase - Ipsilateral - Decellularized - Cortex - Follicular phase - Contralateral - Native	11.2106	4.97715	2.25241	0.658648
Cortex - Luteal phase - Ipsilateral - Native - Cortex - Follicular phase - Contralateral - Native	1.77953	4.97715	0.35754	1
Medulla - Follicular phase - Contralateral - Decellularized - Cortex - Follicular phase - Contralateral - Native	19.7901	4.97715	3.97618	0.0104726
Medulla - Follicular phase - Contralateral - Native - Cortex - Follicular phase - Contralateral - Native	5.94634	4.97715	1.19473	0.998086
Medulla - Follicular phase - Ipsilateral - Decellularized - Cortex - Follicular phase - Contralateral - Native	18.2967	4.97715	3.67614	0.028911
Medulla - Follicular phase - Ipsilateral - Native - Cortex - Follicular phase - Contralateral - Native	5.16148	4.97715	1.03703	0.999628
Medulla - Luteal phase - Contralateral - Decellularized - Cortex - Follicular phase - Contralateral - Native	26.4753	5.13033	5.16054	<0.001
Medulla - Luteal phase - Contralateral - Native - Cortex - Follicular phase - Contralateral - Native	3.9739	4.97715	0.798429	0.999986
Medulla - Luteal phase - Ipsilateral - Decellularized - Cortex - Follicular phase - Contralateral - Native	22.3128	4.97715	4.48305	0.00170947
Medulla - Luteal phase - Ipsilateral - Native - Cortex - Follicular phase - Contralateral - Native	-0.607963	5.13033	-0.118504	1
Cortex - Follicular phase - Ipsilateral - Native - Cortex - Follicular phase - Ipsilateral - Decellularized	-13.8802	4.97715	-2.78878	0.289256
Cortex - Luteal phase - Contralateral - Decellularized - Cortex - Follicular phase - Ipsilateral - Decellularized	-6.24213	4.97715	-1.25416	0.996742
Cortex - Luteal phase - Contralateral - Native - Cortex - Follicular phase - Ipsilateral - Decellularized	-6.24768	4.97715	-1.25527	0.996741
Cortex - Luteal phase - Ipsilateral - Decellularized - Cortex - Follicular phase - Ipsilateral - Decellularized	-3.24773	4.97715	-0.652528	0.999999
Cortex - Luteal phase - Ipsilateral - Native - Cortex - Follicular phase - Ipsilateral - Decellularized	-12.6788	4.97715	-2.5474	0.444918
Medulla - Follicular phase - Contralateral - Decellularized - Cortex - Follicular phase - Ipsilateral - Decellularized	5.33176	4.97715	1.07125	0.999446
Medulla - Follicular phase - Contralateral - Native - Cortex - Follicular phase - Ipsilateral - Decellularized	-8.51198	4.97715	-1.71021	0.940715
Medulla - Follicular phase - Ipsilateral - Decellularized - Cortex - Follicular phase - Ipsilateral - Decellularized	3.83839	4.97715	0.771202	0.999991
Medulla - Follicular phase - Ipsilateral - Native - Cortex - Follicular phase - Ipsilateral - Decellularized	-9.29684	4.97715	-1.8679	0.884463
Medulla - Luteal phase - Contralateral - Decellularized - Cortex - Follicular phase - Ipsilateral - Decellularized	12.017	5.13033	2.34234	0.592604
Medulla - Luteal phase - Contralateral - Native - Cortex - Follicular phase - Ipsilateral - Decellularized	-10.4844	4.97715	-2.10651	0.75762
Medulla - Luteal phase - Ipsilateral - Decellularized - Cortex - Follicular phase - Ipsilateral - Decellularized	7.8545	4.97715	1.57811	0.969386
Medulla - Luteal phase - Ipsilateral - Native - Cortex - Follicular phase - Ipsilateral - Decellularized	-15.0663	5.13033	-2.93671	0.211676
Cortex - Luteal phase - Contralateral - Decellularized - Cortex - Follicular phase - Ipsilateral - Native	7.63804	4.97715	1.53462	0.975923
Cortex - Luteal phase - Contralateral - Native - Cortex - Follicular phase - Ipsilateral - Native	7.63249	4.97715	1.53351	0.976239
Cortex - Luteal phase - Ipsilateral - Decellularized - Cortex - Follicular phase - Ipsilateral - Native	10.6324	4.97715	2.13625	0.739574
Cortex - Luteal phase - Ipsilateral - Native - Cortex - Follicular phase - Ipsilateral - Native	1.20138	4.97715	0.241379	1
Medulla - Follicular phase - Contralateral - Decellularized - Cortex - Follicular phase - Ipsilateral - Native	19.2119	4.97715	3.86002	0.0163389
Medulla - Follicular phase - Contralateral - Native - Cortex - Follicular phase - Ipsilateral - Native	5.36819	4.97715	1.07857	0.999405
Medulla - Follicular phase - Ipsilateral - Decellularized - Cortex - Follicular phase - Ipsilateral - Native	17.7186	4.97715	3.55998	0.0411269
Medulla - Follicular phase - Ipsilateral - Native - Cortex - Follicular phase - Ipsilateral - Native	4.58333	4.97715	0.920873	0.999913
Medulla - Luteal phase - Contralateral - Decellularized - Cortex - Follicular phase - Ipsilateral - Native	25.8971	5.13033	5.04785	<0.001
Medulla - Luteal phase - Contralateral - Native - Cortex - Follicular phase - Ipsilateral - Native	3.39575	4.97715	0.682268	0.999998
Medulla - Luteal phase - Ipsilateral - Decellularized - Cortex - Follicular phase - Ipsilateral - Native	21.7347	4.97715	4.36689	0.0026366
Medulla - Luteal phase - Ipsilateral - Native - Cortex - Follicular phase - Ipsilateral - Native	-1.18611	5.13033	-0.231196	1
Cortex - Luteal phase - Contralateral - Native - Cortex - Luteal phase - Contralateral - Decellularized	-0.00554931	4.97715	-0.00111496	1
Cortex - Luteal phase - Ipsilateral - Decellularized - Cortex - Luteal phase - Contralateral - Decellularized	2.99439	4.97715	0.601628	1
Cortex - Luteal phase - Ipsilateral - Native - Cortex - Luteal phase - Contralateral - Decellularized	-6.43666	4.97715	-1.29324	0.995491
Medulla - Follicular phase - Contralateral - Decellularized - Cortex - Luteal phase - Contralateral - Decellularized	11.5739	4.97715	2.3254	0.606349
Medulla - Follicular phase - Contralateral - Native - Cortex - Luteal phase - Contralateral - Decellularized	-2.26985	4.97715	-0.456054	1
Medulla - Follicular phase - Ipsilateral - Decellularized - Cortex - Luteal phase - Contralateral - Decellularized	10.0805	4.97715	2.02536	0.805817
Medulla - Follicular phase - Ipsilateral - Native - Cortex - Luteal phase - Contralateral - Decellularized	-3.05472	4.97715	-0.613748	1
Medulla - Luteal phase - Contralateral - Decellularized - Cortex - Luteal phase - Contralateral - Decellularized	18.2591	5.13033	3.55905	0.0424419
Medulla - Luteal phase - Contralateral - Native - Cortex - Luteal phase - Contralateral - Decellularized	-4.24229	4.97715	-0.852352	0.999967
Medulla - Luteal phase - Ipsilateral - Decellularized - Cortex - Luteal phase - Contralateral - Decellularized	14.0966	4.97715	2.83227	0.26543
Medulla - Luteal phase - Ipsilateral - Native - Cortex - Luteal phase - Contralateral - Decellularized	-8.82416	5.13033	-1.72	0.937718
Cortex - Luteal phase - Ipsilateral - Decellularized - Cortex - Luteal phase - Contralateral - Native	2.99994	4.97715	0.602743	1
Cortex - Luteal phase - Ipsilateral - Native - Cortex - Luteal phase - Contralateral - Native	-6.43111	4.97715	-1.29213	0.995593
Medulla - Follicular phase - Contralateral - Decellularized - Cortex - Luteal phase - Contralateral - Native	11.5794	4.97715	2.32652	0.604219
Medulla - Follicular phase - Contralateral - Native - Cortex - Luteal phase - Contralateral - Native	-2.2643	4.97715	-0.454939	1
Medulla - Follicular phase - Ipsilateral - Decellularized - Cortex - Luteal phase - Contralateral - Native	10.0861	4.97715	2.02647	0.805578
Medulla - Follicular phase - Ipsilateral - Native - Cortex - Luteal phase - Contralateral - Native	-3.04917	4.97715	-0.612633	1
Medulla - Luteal phase - Contralateral - Decellularized - Cortex - Luteal phase - Contralateral - Native	18.2646	5.13033	3.56013	0.0418261
Medulla - Luteal phase - Contralateral - Native - Cortex - Luteal phase - Contralateral - Native	-4.23674	4.97715	-0.851237	0.999968
Medulla - Luteal phase - Ipsilateral - Decellularized - Cortex - Luteal phase - Contralateral - Native	14.1022	4.97715	2.83338	0.264935
Medulla - Luteal phase - Ipsilateral - Native - Cortex - Luteal phase - Contralateral - Native	-8.81861	5.13033	-1.71892	0.938039
Cortex - Luteal phase - Ipsilateral - Native - Cortex - Luteal phase - Ipsilateral - Decellularized	-9.43105	4.97715	-1.89487	0.873038
Medulla - Follicular phase - Contralateral - Decellularized - Cortex - Luteal phase - Ipsilateral - Decellularized	8.57949	4.97715	1.72377	0.936098
Medulla - Follicular phase - Contralateral - Native - Cortex - Luteal phase - Ipsilateral - Decellularized	-5.26425	4.97715	-1.05768	0.999514
Medulla - Follicular phase - Ipsilateral - Decellularized - Cortex - Luteal phase - Ipsilateral - Decellularized	7.08612	4.97715	1.42373	0.988074
Medulla - Follicular phase - Ipsilateral - Native - Cortex - Luteal phase - Ipsilateral - Decellularized	-6.04911	4.97715	-1.21538	0.997696
Medulla - Luteal phase - Contralateral - Decellularized - Cortex - Luteal phase - Ipsilateral - Decellularized	15.2647	5.13033	2.97538	0.19473
Medulla - Luteal phase - Contralateral - Native - Cortex - Luteal phase - Ipsilateral - Decellularized	-7.23668	4.97715	-1.45398	0.985471
Medulla - Luteal phase - Ipsilateral - Decellularized - Cortex - Luteal phase - Ipsilateral - Decellularized	11.1022	4.97715	2.23064	0.673895
Medulla - Luteal phase - Ipsilateral - Native - Cortex - Luteal phase - Ipsilateral - Decellularized	-11.8185	5.13033	-2.30366	0.621441
Medulla - Follicular phase - Contralateral - Decellularized - Cortex - Luteal phase - Ipsilateral - Native	18.0105	4.97715	3.61864	0.0347399
Medulla - Follicular phase - Contralateral - Native - Cortex - Luteal phase - Ipsilateral - Native	4.16681	4.97715	0.837187	0.999973
Medulla - Follicular phase - Ipsilateral - Decellularized - Cortex - Luteal phase - Ipsilateral - Native	16.5172	4.97715	3.3186	0.0825609
Medulla - Follicular phase - Ipsilateral - Native - Cortex - Luteal phase - Ipsilateral - Native	3.38194	4.97715	0.679494	0.999998
Medulla - Luteal phase - Contralateral - Decellularized - Cortex - Luteal phase - Ipsilateral - Native	24.6958	5.13033	4.81368	<0.001
Medulla - Luteal phase - Contralateral - Native - Cortex - Luteal phase - Ipsilateral - Native	2.19437	4.97715	0.440889	1
Medulla - Luteal phase - Ipsilateral - Decellularized - Cortex - Luteal phase - Ipsilateral - Native	20.5333	4.97715	4.12551	0.00644014
Medulla - Luteal phase - Ipsilateral - Native - Cortex - Luteal phase - Ipsilateral - Native	-2.3875	5.13033	-0.465369	1
Medulla - Follicular phase - Contralateral - Native - Medulla - Follicular phase - Contralateral - Decellularized	-13.8437	4.97715	-2.78146	0.292865
Medulla - Follicular phase - Ipsilateral - Decellularized - Medulla - Follicular phase - Contralateral - Decellularized	-1.49337	4.97715	-0.300044	1
Medulla - Follicular phase - Ipsilateral - Native - Medulla - Follicular phase - Contralateral - Decellularized	-14.6286	4.97715	-2.93915	0.210384
Medulla - Luteal phase - Contralateral - Decellularized - Medulla - Follicular phase - Contralateral - Decellularized	6.68521	5.13033	1.30308	0.995137
Medulla - Luteal phase - Contralateral - Native - Medulla - Follicular phase - Contralateral - Decellularized	-15.8162	4.97715	-3.17776	0.121193
Medulla - Luteal phase - Ipsilateral - Decellularized - Medulla - Follicular phase - Contralateral - Decellularized	2.52274	4.97715	0.506865	1
Medulla - Luteal phase - Ipsilateral - Native - Medulla - Follicular phase - Contralateral - Decellularized	-20.398	5.13033	-3.97597	0.011105
Medulla - Follicular phase - Ipsilateral - Decellularized - Medulla - Follicular phase - Contralateral - Native	12.3504	4.97715	2.48141	0.491659
Medulla - Follicular phase - Ipsilateral - Native - Medulla - Follicular phase - Contralateral - Native	-0.784863	4.97715	-0.157693	1
Medulla - Luteal phase - Contralateral - Decellularized - Medulla - Follicular phase - Contralateral - Native	20.529	5.13033	4.00149	0.0102499
Medulla - Luteal phase - Contralateral - Native - Medulla - Follicular phase - Contralateral - Native	-1.97244	4.97715	-0.396298	1
Medulla - Luteal phase - Ipsilateral - Decellularized - Medulla - Follicular phase - Contralateral - Native	16.3665	4.97715	3.28832	0.0896113
Medulla - Luteal phase - Ipsilateral - Native - Medulla - Follicular phase - Contralateral - Native	-6.5543	5.13033	-1.27756	0.996047
Medulla - Follicular phase - Ipsilateral - Native - Medulla - Follicular phase - Ipsilateral - Decellularized	-13.1352	4.97715	-2.63911	0.382158
Medulla - Luteal phase - Contralateral - Decellularized - Medulla - Follicular phase - Ipsilateral - Decellularized	8.17858	5.13033	1.59416	0.966597
Medulla - Luteal phase - Contralateral - Native - Medulla - Follicular phase - Ipsilateral - Decellularized	-14.3228	4.97715	-2.87771	0.240099
Medulla - Luteal phase - Ipsilateral - Decellularized - Medulla - Follicular phase - Ipsilateral - Decellularized	4.01611	4.97715	0.806909	0.999984
Medulla - Luteal phase - Ipsilateral - Native - Medulla - Follicular phase - Ipsilateral - Decellularized	-18.9047	5.13033	-3.68488	0.0277946
Medulla - Luteal phase - Contralateral - Decellularized - Medulla - Follicular phase - Ipsilateral - Native	21.3138	5.13033	4.15447	0.00543813
Medulla - Luteal phase - Contralateral - Native - Medulla - Follicular phase - Ipsilateral - Native	-1.18757	4.97715	-0.238605	1
Medulla - Luteal phase - Ipsilateral - Decellularized - Medulla - Follicular phase - Ipsilateral - Native	17.1513	4.97715	3.44602	0.0585454
Medulla - Luteal phase - Ipsilateral - Native - Medulla - Follicular phase - Ipsilateral - Native	-5.76944	5.13033	-1.12457	0.999027
Medulla - Luteal phase - Contralateral - Native - Medulla - Luteal phase - Contralateral - Decellularized	-22.5014	5.13033	-4.38595	0.002426
Medulla - Luteal phase - Ipsilateral - Decellularized - Medulla - Luteal phase - Contralateral - Decellularized	-4.16247	5.13033	-0.811345	0.999983
Medulla - Luteal phase - Ipsilateral - Native - Medulla - Luteal phase - Contralateral - Decellularized	-27.0833	5.27907	-5.13031	<0.001
Medulla - Luteal phase - Ipsilateral - Decellularized - Medulla - Luteal phase - Contralateral - Native	18.3389	4.97715	3.68462	0.0288286
Medulla - Luteal phase - Ipsilateral - Native - Medulla - Luteal phase - Contralateral - Native	-4.58187	5.13033	-0.893094	0.999941
Medulla - Luteal phase - Ipsilateral - Native - Medulla - Luteal phase - Ipsilateral - Decellularized	-22.9208	5.13033	-4.4677	0.00163466

## Sheet: Table 5 oviduct Young's mod
Comparison group	Estimate	Std. Error	t value	Pr(>|t|)
Ampulla - Follicular phase - Contralateral - Native - Ampulla - Follicular phase - Contralateral - Decellularized	-1448.91	2660.18	-0.544665	1
Ampulla - Follicular phase - Ipsilateral - Decellularized - Ampulla - Follicular phase - Contralateral - Decellularized	95.7765	2782.76	0.0344179	1
Ampulla - Follicular phase - Ipsilateral - Native - Ampulla - Follicular phase - Contralateral - Decellularized	10565.5	3598.27	2.93626	0.1993
Ampulla - Luteal phase - Contralateral - Decellularized - Ampulla - Follicular phase - Contralateral - Decellularized	-1097.74	2461.16	-0.446024	1
Ampulla - Luteal phase - Contralateral - Native - Ampulla - Follicular phase - Contralateral - Decellularized	2013.37	2361.25	0.852672	0.999968
Ampulla - Luteal phase - Ipsilateral - Decellularized - Ampulla - Follicular phase - Contralateral - Decellularized	1982.7	2406.72	0.823816	0.999979
Ampulla - Luteal phase - Ipsilateral - Native - Ampulla - Follicular phase - Contralateral - Decellularized	7275.67	2610.46	2.78713	0.27571
Isthmus - Follicular phase - Contralateral - Decellularized - Ampulla - Follicular phase - Contralateral - Decellularized	1188.63	2950.83	0.402813	1
Isthmus - Follicular phase - Contralateral - Native - Ampulla - Follicular phase - Contralateral - Decellularized	8755.35	2406.72	3.63788	0.0275178
Isthmus - Follicular phase - Ipsilateral - Decellularized - Ampulla - Follicular phase - Contralateral - Decellularized	1699.95	2610.46	0.651207	0.999999
Isthmus - Follicular phase - Ipsilateral - Native - Ampulla - Follicular phase - Contralateral - Decellularized	-1675.61	3061.03	-0.5474	1
Isthmus - Luteal phase - Contralateral - Decellularized - Ampulla - Follicular phase - Contralateral - Decellularized	1380.43	2566.58	0.537846	1
Isthmus - Luteal phase - Contralateral - Native - Ampulla - Follicular phase - Contralateral - Decellularized	11432.7	2289.52	4.9935	<0.001
Isthmus - Luteal phase - Ipsilateral - Decellularized - Ampulla - Follicular phase - Contralateral - Decellularized	1519.58	2492.63	0.60963	1
Isthmus - Luteal phase - Ipsilateral - Native - Ampulla - Follicular phase - Contralateral - Decellularized	7957.32	2566.58	3.10036	0.132878
Ampulla - Follicular phase - Ipsilateral - Decellularized - Ampulla - Follicular phase - Contralateral - Native	1544.68	2829.46	0.54593	1
Ampulla - Follicular phase - Ipsilateral - Native - Ampulla - Follicular phase - Contralateral - Native	12014.4	3634.5	3.30564	0.0771723
Ampulla - Luteal phase - Contralateral - Decellularized - Ampulla - Follicular phase - Contralateral - Native	351.171	2513.84	0.139695	1
Ampulla - Luteal phase - Contralateral - Native - Ampulla - Follicular phase - Contralateral - Native	3462.28	2416.11	1.433	0.987219
Ampulla - Luteal phase - Ipsilateral - Decellularized - Ampulla - Follicular phase - Contralateral - Native	3431.6	2460.57	1.39464	0.990255
Ampulla - Luteal phase - Ipsilateral - Native - Ampulla - Follicular phase - Contralateral - Native	8724.58	2660.18	3.27969	0.0814296
Isthmus - Follicular phase - Contralateral - Decellularized - Ampulla - Follicular phase - Contralateral - Native	2637.54	2994.91	0.880674	0.999951
Isthmus - Follicular phase - Contralateral - Native - Ampulla - Follicular phase - Contralateral - Native	10204.3	2460.57	4.14711	0.00462349
Isthmus - Follicular phase - Ipsilateral - Decellularized - Ampulla - Follicular phase - Contralateral - Native	3148.86	2660.18	1.1837	0.998276
Isthmus - Follicular phase - Ipsilateral - Native - Ampulla - Follicular phase - Contralateral - Native	-226.701	3103.55	-0.0730458	1
Isthmus - Luteal phase - Contralateral - Decellularized - Ampulla - Follicular phase - Contralateral - Native	2829.33	2617.14	1.08108	0.999396
Isthmus - Luteal phase - Contralateral - Native - Ampulla - Follicular phase - Contralateral - Native	12881.6	2346.06	5.49075	5.91575e-06
Isthmus - Luteal phase - Ipsilateral - Decellularized - Ampulla - Follicular phase - Contralateral - Native	2968.49	2544.66	1.16656	0.998536
Isthmus - Luteal phase - Ipsilateral - Native - Ampulla - Follicular phase - Contralateral - Native	9406.23	2617.14	3.59409	0.0314658
Ampulla - Follicular phase - Ipsilateral - Native - Ampulla - Follicular phase - Ipsilateral - Decellularized	10469.7	3725.15	2.81054	0.261231
Ampulla - Luteal phase - Contralateral - Decellularized - Ampulla - Follicular phase - Ipsilateral - Decellularized	-1193.51	2643.21	-0.451539	1
Ampulla - Luteal phase - Contralateral - Native - Ampulla - Follicular phase - Ipsilateral - Decellularized	1917.59	2550.44	0.751868	0.999994
Ampulla - Luteal phase - Ipsilateral - Decellularized - Ampulla - Follicular phase - Ipsilateral - Decellularized	1886.92	2592.6	0.727811	0.999996
Ampulla - Luteal phase - Ipsilateral - Native - Ampulla - Follicular phase - Ipsilateral - Decellularized	7179.9	2782.76	2.58014	0.406795
Isthmus - Follicular phase - Contralateral - Decellularized - Ampulla - Follicular phase - Ipsilateral - Decellularized	1092.85	3104.29	0.352046	1
Isthmus - Follicular phase - Contralateral - Native - Ampulla - Follicular phase - Ipsilateral - Decellularized	8659.58	2592.6	3.34012	0.0689037
Isthmus - Follicular phase - Ipsilateral - Decellularized - Ampulla - Follicular phase - Ipsilateral - Decellularized	1604.17	2782.76	0.576468	1
Isthmus - Follicular phase - Ipsilateral - Native - Ampulla - Follicular phase - Ipsilateral - Decellularized	-1771.39	3209.23	-0.551966	1
Isthmus - Luteal phase - Contralateral - Decellularized - Ampulla - Follicular phase - Ipsilateral - Decellularized	1284.65	2741.64	0.46857	1
Isthmus - Luteal phase - Contralateral - Native - Ampulla - Follicular phase - Ipsilateral - Decellularized	11337	2484.18	4.56366	<0.001
Isthmus - Luteal phase - Ipsilateral - Decellularized - Ampulla - Follicular phase - Ipsilateral - Decellularized	1423.8	2672.54	0.532754	1
Isthmus - Luteal phase - Ipsilateral - Native - Ampulla - Follicular phase - Ipsilateral - Decellularized	7861.55	2741.64	2.86746	0.231968
Ampulla - Luteal phase - Contralateral - Decellularized - Ampulla - Follicular phase - Ipsilateral - Native	-11663.2	3491.47	-3.34048	0.0689914
Ampulla - Luteal phase - Contralateral - Native - Ampulla - Follicular phase - Ipsilateral - Native	-8552.09	3421.77	-2.49932	0.463056
Ampulla - Luteal phase - Ipsilateral - Decellularized - Ampulla - Follicular phase - Ipsilateral - Native	-8582.76	3453.31	-2.48537	0.473805
Ampulla - Luteal phase - Ipsilateral - Native - Ampulla - Follicular phase - Ipsilateral - Native	-3289.78	3598.27	-0.914269	0.999921
Isthmus - Follicular phase - Contralateral - Decellularized - Ampulla - Follicular phase - Ipsilateral - Native	-9376.83	3852.33	-2.43407	0.512062
Isthmus - Follicular phase - Contralateral - Native - Ampulla - Follicular phase - Ipsilateral - Native	-1810.1	3453.31	-0.524165	1
Isthmus - Follicular phase - Ipsilateral - Decellularized - Ampulla - Follicular phase - Ipsilateral - Native	-8865.51	3598.27	-2.46383	0.490196
Isthmus - Follicular phase - Ipsilateral - Native - Ampulla - Follicular phase - Ipsilateral - Native	-12241.1	3937.38	-3.10894	0.129916
Isthmus - Luteal phase - Contralateral - Decellularized - Ampulla - Follicular phase - Ipsilateral - Native	-9185.03	3566.56	-2.57532	0.410296
Isthmus - Luteal phase - Contralateral - Native - Ampulla - Follicular phase - Ipsilateral - Native	867.28	3372.68	0.257149	1
Isthmus - Luteal phase - Ipsilateral - Decellularized - Ampulla - Follicular phase - Ipsilateral - Native	-9045.87	3513.72	-2.57444	0.411024
Isthmus - Luteal phase - Ipsilateral - Native - Ampulla - Follicular phase - Ipsilateral - Native	-2608.13	3566.56	-0.731273	0.999996
Ampulla - Luteal phase - Contralateral - Native - Ampulla - Luteal phase - Contralateral - Decellularized	3111.11	2195.07	1.41732	0.988418
Ampulla - Luteal phase - Ipsilateral - Decellularized - Ampulla - Luteal phase - Contralateral - Decellularized	3080.43	2243.91	1.3728	0.991596
Ampulla - Luteal phase - Ipsilateral - Native - Ampulla - Luteal phase - Contralateral - Decellularized	8373.41	2461.16	3.40222	0.0571717
Isthmus - Follicular phase - Contralateral - Decellularized - Ampulla - Luteal phase - Contralateral - Decellularized	2286.37	2819.61	0.810879	0.999983
Isthmus - Follicular phase - Contralateral - Native - Ampulla - Luteal phase - Contralateral - Decellularized	9853.09	2243.91	4.39103	0.00154302
Isthmus - Follicular phase - Ipsilateral - Decellularized - Ampulla - Luteal phase - Contralateral - Decellularized	2797.68	2461.16	1.13673	0.998905
Isthmus - Follicular phase - Ipsilateral - Native - Ampulla - Luteal phase - Contralateral - Decellularized	-577.872	2934.75	-0.196907	1
Isthmus - Luteal phase - Contralateral - Decellularized - Ampulla - Luteal phase - Contralateral - Decellularized	2478.16	2414.57	1.02634	0.999675
Isthmus - Luteal phase - Contralateral - Native - Ampulla - Luteal phase - Contralateral - Decellularized	12530.5	2117.72	5.91696	<0.001
Isthmus - Luteal phase - Ipsilateral - Decellularized - Ampulla - Luteal phase - Contralateral - Decellularized	2617.32	2335.82	1.12052	0.99909
Isthmus - Luteal phase - Ipsilateral - Native - Ampulla - Luteal phase - Contralateral - Decellularized	9055.06	2414.57	3.75017	0.0183032
Ampulla - Luteal phase - Ipsilateral - Decellularized - Ampulla - Luteal phase - Contralateral - Native	-30.6723	2133.85	-0.0143742	1
Ampulla - Luteal phase - Ipsilateral - Native - Ampulla - Luteal phase - Contralateral - Native	5262.3	2361.25	2.22861	0.665311
Isthmus - Follicular phase - Contralateral - Decellularized - Ampulla - Luteal phase - Contralateral - Native	-824.738	2732.84	-0.301788	1
Isthmus - Follicular phase - Contralateral - Native - Ampulla - Luteal phase - Contralateral - Native	6741.98	2133.85	3.15954	0.113676
Isthmus - Follicular phase - Ipsilateral - Decellularized - Ampulla - Luteal phase - Contralateral - Native	-313.421	2361.25	-0.132736	1
Isthmus - Follicular phase - Ipsilateral - Native - Ampulla - Luteal phase - Contralateral - Native	-3688.98	2851.48	-1.29371	0.995479
Isthmus - Luteal phase - Contralateral - Decellularized - Ampulla - Luteal phase - Contralateral - Native	-632.943	2312.65	-0.273688	1
Isthmus - Luteal phase - Contralateral - Native - Ampulla - Luteal phase - Contralateral - Native	9419.37	2000.73	4.70797	<0.001
Isthmus - Luteal phase - Ipsilateral - Decellularized - Ampulla - Luteal phase - Contralateral - Native	-493.787	2230.29	-0.2214	1
Isthmus - Luteal phase - Ipsilateral - Native - Ampulla - Luteal phase - Contralateral - Native	5943.96	2312.65	2.5702	0.413488
Ampulla - Luteal phase - Ipsilateral - Native - Ampulla - Luteal phase - Ipsilateral - Decellularized	5292.98	2406.72	2.19925	0.686458
Isthmus - Follicular phase - Contralateral - Decellularized - Ampulla - Luteal phase - Ipsilateral - Decellularized	-794.065	2772.22	-0.286436	1
Isthmus - Follicular phase - Contralateral - Native - Ampulla - Luteal phase - Ipsilateral - Decellularized	6772.66	2184.06	3.10094	0.132731
Isthmus - Follicular phase - Ipsilateral - Decellularized - Ampulla - Luteal phase - Ipsilateral - Decellularized	-282.749	2406.72	-0.117483	1
Isthmus - Follicular phase - Ipsilateral - Native - Ampulla - Luteal phase - Ipsilateral - Decellularized	-3658.31	2889.25	-1.26618	0.996391
Isthmus - Luteal phase - Contralateral - Decellularized - Ampulla - Luteal phase - Ipsilateral - Decellularized	-602.271	2359.06	-0.255301	1
Isthmus - Luteal phase - Contralateral - Native - Ampulla - Luteal phase - Ipsilateral - Decellularized	9450.04	2054.2	4.60035	<0.001
Isthmus - Luteal phase - Ipsilateral - Decellularized - Ampulla - Luteal phase - Ipsilateral - Decellularized	-463.115	2278.38	-0.203265	1
Isthmus - Luteal phase - Ipsilateral - Native - Ampulla - Luteal phase - Ipsilateral - Decellularized	5974.63	2359.06	2.53263	0.441327
Isthmus - Follicular phase - Contralateral - Decellularized - Ampulla - Luteal phase - Ipsilateral - Native	-6087.04	2950.83	-2.06282	0.778608
Isthmus - Follicular phase - Contralateral - Native - Ampulla - Luteal phase - Ipsilateral - Native	1479.68	2406.72	0.614811	1
Isthmus - Follicular phase - Ipsilateral - Decellularized - Ampulla - Luteal phase - Ipsilateral - Native	-5575.73	2610.46	-2.13592	0.729075
Isthmus - Follicular phase - Ipsilateral - Native - Ampulla - Luteal phase - Ipsilateral - Native	-8951.28	3061.03	-2.92427	0.203657
Isthmus - Luteal phase - Contralateral - Decellularized - Ampulla - Luteal phase - Ipsilateral - Native	-5895.25	2566.58	-2.29693	0.613745
Isthmus - Luteal phase - Contralateral - Native - Ampulla - Luteal phase - Ipsilateral - Native	4157.06	2289.52	1.81569	0.903635
Isthmus - Luteal phase - Ipsilateral - Decellularized - Ampulla - Luteal phase - Ipsilateral - Native	-5756.09	2492.63	-2.30924	0.605986
Isthmus - Luteal phase - Ipsilateral - Native - Ampulla - Luteal phase - Ipsilateral - Native	681.651	2566.58	0.265587	1
Isthmus - Follicular phase - Contralateral - Native - Isthmus - Follicular phase - Contralateral - Decellularized	7566.72	2772.22	2.72948	0.308965
Isthmus - Follicular phase - Ipsilateral - Decellularized - Isthmus - Follicular phase - Contralateral - Decellularized	511.316	2950.83	0.173279	1
Isthmus - Follicular phase - Ipsilateral - Native - Isthmus - Follicular phase - Contralateral - Decellularized	-2864.24	3356.01	-0.853465	0.999967
Isthmus - Luteal phase - Contralateral - Decellularized - Isthmus - Follicular phase - Contralateral - Decellularized	191.794	2912.09	0.0658614	1
Isthmus - Luteal phase - Contralateral - Native - Isthmus - Follicular phase - Contralateral - Decellularized	10244.1	2671.11	3.83515	0.0141892
Isthmus - Luteal phase - Ipsilateral - Decellularized - Isthmus - Follicular phase - Contralateral - Decellularized	330.95	2847.12	0.11624	1
Isthmus - Luteal phase - Ipsilateral - Native - Isthmus - Follicular phase - Contralateral - Decellularized	6768.69	2912.09	2.32435	0.594334
Isthmus - Follicular phase - Ipsilateral - Decellularized - Isthmus - Follicular phase - Contralateral - Native	-7055.41	2406.72	-2.93154	0.201058
Isthmus - Follicular phase - Ipsilateral - Native - Isthmus - Follicular phase - Contralateral - Native	-10431	2889.25	-3.61027	0.0304869
Isthmus - Luteal phase - Contralateral - Decellularized - Isthmus - Follicular phase - Contralateral - Native	-7374.93	2359.06	-3.12622	0.124701
Isthmus - Luteal phase - Contralateral - Native - Isthmus - Follicular phase - Contralateral - Native	2677.38	2054.2	1.30337	0.995123
Isthmus - Luteal phase - Ipsilateral - Decellularized - Isthmus - Follicular phase - Contralateral - Native	-7235.77	2278.38	-3.17584	0.108337
Isthmus - Luteal phase - Ipsilateral - Native - Isthmus - Follicular phase - Contralateral - Native	-798.029	2359.06	-0.338283	1
Isthmus - Follicular phase - Ipsilateral - Native - Isthmus - Follicular phase - Ipsilateral - Decellularized	-3375.56	3061.03	-1.10275	0.999233
Isthmus - Luteal phase - Contralateral - Decellularized - Isthmus - Follicular phase - Ipsilateral - Decellularized	-319.522	2566.58	-0.124493	1
Isthmus - Luteal phase - Contralateral - Native - Isthmus - Follicular phase - Ipsilateral - Decellularized	9732.79	2289.52	4.25101	0.00258693
Isthmus - Luteal phase - Ipsilateral - Decellularized - Isthmus - Follicular phase - Ipsilateral - Decellularized	-180.366	2492.63	-0.0723596	1
Isthmus - Luteal phase - Ipsilateral - Native - Isthmus - Follicular phase - Ipsilateral - Decellularized	6257.38	2566.58	2.43802	0.50929
Isthmus - Luteal phase - Contralateral - Decellularized - Isthmus - Follicular phase - Ipsilateral - Native	3056.03	3023.7	1.01069	0.999726
Isthmus - Luteal phase - Contralateral - Native - Isthmus - Follicular phase - Ipsilateral - Native	13108.3	2792.37	4.69434	<0.001
Isthmus - Luteal phase - Ipsilateral - Decellularized - Isthmus - Follicular phase - Ipsilateral - Native	3195.19	2961.19	1.07902	0.999411
Isthmus - Luteal phase - Ipsilateral - Native - Isthmus - Follicular phase - Ipsilateral - Native	9632.93	3023.7	3.18581	0.106665
Isthmus - Luteal phase - Contralateral - Native - Isthmus - Luteal phase - Contralateral - Decellularized	10052.3	2239.37	4.48891	0.00117446
Isthmus - Luteal phase - Ipsilateral - Decellularized - Isthmus - Luteal phase - Contralateral - Decellularized	139.156	2446.64	0.0568764	1
Isthmus - Luteal phase - Ipsilateral - Native - Isthmus - Luteal phase - Contralateral - Decellularized	6576.9	2521.94	2.60787	0.388061
Isthmus - Luteal phase - Ipsilateral - Decellularized - Isthmus - Luteal phase - Contralateral - Native	-9913.15	2154.21	-4.60175	<0.001
Isthmus - Luteal phase - Ipsilateral - Native - Isthmus - Luteal phase - Contralateral - Native	-3475.41	2239.37	-1.55196	0.973035
Isthmus - Luteal phase - Ipsilateral - Native - Isthmus - Luteal phase - Ipsilateral - Decellularized	6437.74	2446.64	2.63126	0.371707

## Sheet: Table 6 oviduct porosity
Comparison group	Estimate	Std. Error	t value	Pr(>|t|)
Ampulla - Follicular phase - Contralateral - Native - Ampulla - Follicular phase - Contralateral - Decellularized	-5.54466	8.45628	-0.655686	0.999999
Ampulla - Follicular phase - Ipsilateral - Decellularized - Ampulla - Follicular phase - Contralateral - Decellularized	2.00783	7.94329	0.25277	1
Ampulla - Follicular phase - Ipsilateral - Native - Ampulla - Follicular phase - Contralateral - Decellularized	-10.4669	7.39481	-1.41544	0.98875
Ampulla - Luteal phase - Contralateral - Decellularized - Ampulla - Follicular phase - Contralateral - Decellularized	-13.9282	8.25491	-1.68726	0.945502
Ampulla - Luteal phase - Contralateral - Native - Ampulla - Follicular phase - Contralateral - Decellularized	-1.50429	7.61894	-0.197441	1
Ampulla - Luteal phase - Ipsilateral - Decellularized - Ampulla - Follicular phase - Contralateral - Decellularized	-3.57867	7.94329	-0.450527	1
Ampulla - Luteal phase - Ipsilateral - Native - Ampulla - Follicular phase - Contralateral - Decellularized	-5.37553	7.82014	-0.687396	0.999998
Isthmus - Follicular phase - Contralateral - Decellularized - Ampulla - Follicular phase - Contralateral - Decellularized	2.58901	8.25491	0.313632	1
Isthmus - Follicular phase - Contralateral - Native - Ampulla - Follicular phase - Contralateral - Decellularized	-7.20354	8.45628	-0.851856	0.999967
Isthmus - Follicular phase - Ipsilateral - Decellularized - Ampulla - Follicular phase - Contralateral - Decellularized	1.12895	8.70144	0.129742	1
Isthmus - Follicular phase - Ipsilateral - Native - Ampulla - Follicular phase - Contralateral - Decellularized	-13.1901	8.70144	-1.51585	0.978416
Isthmus - Luteal phase - Contralateral - Decellularized - Ampulla - Follicular phase - Contralateral - Decellularized	-8.07788	8.08643	-0.998943	0.999761
Isthmus - Luteal phase - Contralateral - Native - Ampulla - Follicular phase - Contralateral - Decellularized	-7.73791	9.39863	-0.823302	0.999979
Isthmus - Luteal phase - Ipsilateral - Decellularized - Ampulla - Follicular phase - Contralateral - Decellularized	-8.98639	7.94329	-1.13132	0.998956
Isthmus - Luteal phase - Ipsilateral - Native - Ampulla - Follicular phase - Contralateral - Decellularized	-9.63075	8.45628	-1.13889	0.998879
Ampulla - Follicular phase - Ipsilateral - Decellularized - Ampulla - Follicular phase - Contralateral - Native	7.55249	7.67395	0.984173	0.999799
Ampulla - Follicular phase - Ipsilateral - Native - Ampulla - Follicular phase - Contralateral - Native	-4.92225	7.1047	-0.692816	0.999998
Ampulla - Luteal phase - Contralateral - Decellularized - Ampulla - Follicular phase - Contralateral - Native	-8.38354	7.99607	-1.04846	0.999568
Ampulla - Luteal phase - Contralateral - Native - Ampulla - Follicular phase - Contralateral - Native	4.04037	7.3377	0.550632	1
Ampulla - Luteal phase - Ipsilateral - Decellularized - Ampulla - Follicular phase - Contralateral - Native	1.96599	7.67395	0.25619	1
Ampulla - Luteal phase - Ipsilateral - Native - Ampulla - Follicular phase - Contralateral - Native	0.169135	7.5464	0.0224126	1
Isthmus - Follicular phase - Contralateral - Decellularized - Ampulla - Follicular phase - Contralateral - Native	8.13367	7.99607	1.01721	0.999703
Isthmus - Follicular phase - Contralateral - Native - Ampulla - Follicular phase - Contralateral - Native	-1.65887	8.2038	-0.202208	1
Isthmus - Follicular phase - Ipsilateral - Decellularized - Ampulla - Follicular phase - Contralateral - Native	6.67361	8.45628	0.78919	0.999988
Isthmus - Follicular phase - Ipsilateral - Native - Ampulla - Follicular phase - Contralateral - Native	-7.64543	8.45628	-0.904113	0.999932
Isthmus - Luteal phase - Contralateral - Decellularized - Ampulla - Follicular phase - Contralateral - Native	-2.53322	7.82202	-0.323857	1
Isthmus - Luteal phase - Contralateral - Native - Ampulla - Follicular phase - Contralateral - Native	-2.19324	9.17213	-0.239121	1
Isthmus - Luteal phase - Ipsilateral - Decellularized - Ampulla - Follicular phase - Contralateral - Native	-3.44172	7.67395	-0.448494	1
Isthmus - Luteal phase - Ipsilateral - Native - Ampulla - Follicular phase - Contralateral - Native	-4.08609	8.2038	-0.498073	1
Ampulla - Follicular phase - Ipsilateral - Native - Ampulla - Follicular phase - Ipsilateral - Decellularized	-12.4747	6.48567	-1.92343	0.857912
Ampulla - Luteal phase - Contralateral - Decellularized - Ampulla - Follicular phase - Ipsilateral - Decellularized	-15.936	7.45147	-2.13864	0.732404
Ampulla - Luteal phase - Contralateral - Native - Ampulla - Follicular phase - Ipsilateral - Decellularized	-3.51212	6.74011	-0.521077	1
Ampulla - Luteal phase - Ipsilateral - Decellularized - Ampulla - Follicular phase - Ipsilateral - Decellularized	-5.5865	7.1047	-0.786311	0.999989
Ampulla - Luteal phase - Ipsilateral - Native - Ampulla - Follicular phase - Ipsilateral - Decellularized	-7.38336	6.96673	-1.0598	0.999511
Isthmus - Follicular phase - Contralateral - Decellularized - Ampulla - Follicular phase - Ipsilateral - Decellularized	0.581176	7.45147	0.0779948	1
Isthmus - Follicular phase - Contralateral - Native - Ampulla - Follicular phase - Ipsilateral - Decellularized	-9.21136	7.67395	-1.20034	0.997979
Isthmus - Follicular phase - Ipsilateral - Decellularized - Ampulla - Follicular phase - Ipsilateral - Decellularized	-0.878883	7.94329	-0.110645	1
Isthmus - Follicular phase - Ipsilateral - Native - Ampulla - Follicular phase - Ipsilateral - Decellularized	-15.1979	7.94329	-1.9133	0.863107
Isthmus - Luteal phase - Contralateral - Decellularized - Ampulla - Follicular phase - Ipsilateral - Decellularized	-10.0857	7.26437	-1.38838	0.990742
Isthmus - Luteal phase - Contralateral - Native - Ampulla - Follicular phase - Ipsilateral - Decellularized	-9.74574	8.70144	-1.12001	0.99906
Isthmus - Luteal phase - Ipsilateral - Decellularized - Ampulla - Follicular phase - Ipsilateral - Decellularized	-10.9942	7.1047	-1.54746	0.973704
Isthmus - Luteal phase - Ipsilateral - Native - Ampulla - Follicular phase - Ipsilateral - Decellularized	-11.6386	7.67395	-1.51663	0.978429
Ampulla - Luteal phase - Contralateral - Decellularized - Ampulla - Follicular phase - Ipsilateral - Native	-3.46129	6.86379	-0.504283	1
Ampulla - Luteal phase - Contralateral - Native - Ampulla - Follicular phase - Ipsilateral - Native	8.96262	6.0841	1.47312	0.983372
Ampulla - Luteal phase - Ipsilateral - Decellularized - Ampulla - Follicular phase - Ipsilateral - Native	6.88824	6.48567	1.06207	0.999504
Ampulla - Luteal phase - Ipsilateral - Native - Ampulla - Follicular phase - Ipsilateral - Native	5.09138	6.33424	0.803788	0.999984
Isthmus - Follicular phase - Contralateral - Decellularized - Ampulla - Follicular phase - Ipsilateral - Native	13.0559	6.86379	1.90214	0.867733
Isthmus - Follicular phase - Contralateral - Native - Ampulla - Follicular phase - Ipsilateral - Native	3.26338	7.1047	0.459327	1
Isthmus - Follicular phase - Ipsilateral - Decellularized - Ampulla - Follicular phase - Ipsilateral - Native	11.5959	7.39481	1.56811	0.970612
Isthmus - Follicular phase - Ipsilateral - Native - Ampulla - Follicular phase - Ipsilateral - Native	-2.72319	7.39481	-0.368257	1
Isthmus - Luteal phase - Contralateral - Decellularized - Ampulla - Follicular phase - Ipsilateral - Native	2.38903	6.66021	0.358702	1
Isthmus - Luteal phase - Contralateral - Native - Ampulla - Follicular phase - Ipsilateral - Native	2.729	8.2038	0.332651	1
Isthmus - Luteal phase - Ipsilateral - Decellularized - Ampulla - Follicular phase - Ipsilateral - Native	1.48052	6.48567	0.228276	1
Isthmus - Luteal phase - Ipsilateral - Native - Ampulla - Follicular phase - Ipsilateral - Native	0.836158	7.1047	0.117691	1
Ampulla - Luteal phase - Contralateral - Native - Ampulla - Luteal phase - Contralateral - Decellularized	12.4239	7.1047	1.74869	0.928242
Ampulla - Luteal phase - Ipsilateral - Decellularized - Ampulla - Luteal phase - Contralateral - Decellularized	10.3495	7.45147	1.38893	0.990581
Ampulla - Luteal phase - Ipsilateral - Native - Ampulla - Luteal phase - Contralateral - Decellularized	8.55268	7.32004	1.16839	0.99849
Isthmus - Follicular phase - Contralateral - Decellularized - Ampulla - Luteal phase - Contralateral - Decellularized	16.5172	7.78281	2.12227	0.742996
Isthmus - Follicular phase - Contralateral - Native - Ampulla - Luteal phase - Contralateral - Decellularized	6.72467	7.99607	0.840997	0.999972
Isthmus - Follicular phase - Ipsilateral - Decellularized - Ampulla - Luteal phase - Contralateral - Decellularized	15.0572	8.25491	1.82402	0.901434
Isthmus - Follicular phase - Ipsilateral - Native - Ampulla - Luteal phase - Contralateral - Decellularized	0.738108	8.25491	0.0894144	1
Isthmus - Luteal phase - Contralateral - Decellularized - Ampulla - Luteal phase - Contralateral - Decellularized	5.85032	7.60387	0.769388	0.999991
Isthmus - Luteal phase - Contralateral - Native - Ampulla - Luteal phase - Contralateral - Decellularized	6.1903	8.98681	0.68882	0.999998
Isthmus - Luteal phase - Ipsilateral - Decellularized - Ampulla - Luteal phase - Contralateral - Decellularized	4.94182	7.45147	0.6632	0.999999
Isthmus - Luteal phase - Ipsilateral - Native - Ampulla - Luteal phase - Contralateral - Decellularized	4.29745	7.99607	0.537445	1
Ampulla - Luteal phase - Ipsilateral - Decellularized - Ampulla - Luteal phase - Contralateral - Native	-2.07438	6.74011	-0.307767	1
Ampulla - Luteal phase - Ipsilateral - Native - Ampulla - Luteal phase - Contralateral - Native	-3.87124	6.59452	-0.587039	1
Isthmus - Follicular phase - Contralateral - Decellularized - Ampulla - Luteal phase - Contralateral - Native	4.0933	7.1047	0.576139	1
Isthmus - Follicular phase - Contralateral - Native - Ampulla - Luteal phase - Contralateral - Native	-5.69925	7.3377	-0.776707	0.99999
Isthmus - Follicular phase - Ipsilateral - Decellularized - Ampulla - Luteal phase - Contralateral - Native	2.63324	7.61894	0.345617	1
Isthmus - Follicular phase - Ipsilateral - Native - Ampulla - Luteal phase - Contralateral - Native	-11.6858	7.61894	-1.53378	0.975967
Isthmus - Luteal phase - Contralateral - Decellularized - Ampulla - Luteal phase - Contralateral - Native	-6.57359	6.90822	-0.951561	0.999868
Isthmus - Luteal phase - Contralateral - Native - Ampulla - Luteal phase - Contralateral - Native	-6.23362	8.40639	-0.741533	0.999995
Isthmus - Luteal phase - Ipsilateral - Decellularized - Ampulla - Luteal phase - Contralateral - Native	-7.4821	6.74011	-1.11009	0.999159
Isthmus - Luteal phase - Ipsilateral - Native - Ampulla - Luteal phase - Contralateral - Native	-8.12646	7.3377	-1.10749	0.999196
Ampulla - Luteal phase - Ipsilateral - Native - Ampulla - Luteal phase - Ipsilateral - Decellularized	-1.79686	6.96673	-0.25792	1
Isthmus - Follicular phase - Contralateral - Decellularized - Ampulla - Luteal phase - Ipsilateral - Decellularized	6.16768	7.45147	0.827713	0.999977
Isthmus - Follicular phase - Contralateral - Native - Ampulla - Luteal phase - Ipsilateral - Decellularized	-3.62486	7.67395	-0.47236	1
Isthmus - Follicular phase - Ipsilateral - Decellularized - Ampulla - Luteal phase - Ipsilateral - Decellularized	4.70762	7.94329	0.592653	1
Isthmus - Follicular phase - Ipsilateral - Native - Ampulla - Luteal phase - Ipsilateral - Decellularized	-9.61143	7.94329	-1.21001	0.997766
Isthmus - Luteal phase - Contralateral - Decellularized - Ampulla - Luteal phase - Ipsilateral - Decellularized	-4.49921	7.26437	-0.619353	1
Isthmus - Luteal phase - Contralateral - Native - Ampulla - Luteal phase - Ipsilateral - Decellularized	-4.15924	8.70144	-0.477994	1
Isthmus - Luteal phase - Ipsilateral - Decellularized - Ampulla - Luteal phase - Ipsilateral - Decellularized	-5.40772	7.1047	-0.761147	0.999993
Isthmus - Luteal phase - Ipsilateral - Native - Ampulla - Luteal phase - Ipsilateral - Decellularized	-6.05208	7.67395	-0.788653	0.999988
Isthmus - Follicular phase - Contralateral - Decellularized - Ampulla - Luteal phase - Ipsilateral - Native	7.96453	7.32004	1.08805	0.999342
Isthmus - Follicular phase - Contralateral - Native - Ampulla - Luteal phase - Ipsilateral - Native	-1.82801	7.5464	-0.242236	1
Isthmus - Follicular phase - Ipsilateral - Decellularized - Ampulla - Luteal phase - Ipsilateral - Native	6.50448	7.82014	0.83176	0.999976
Isthmus - Follicular phase - Ipsilateral - Native - Ampulla - Luteal phase - Ipsilateral - Native	-7.81457	7.82014	-0.999288	0.999758
Isthmus - Luteal phase - Contralateral - Decellularized - Ampulla - Luteal phase - Ipsilateral - Native	-2.70235	7.1295	-0.379038	1
Isthmus - Luteal phase - Contralateral - Native - Ampulla - Luteal phase - Ipsilateral - Native	-2.36238	8.58916	-0.275042	1
Isthmus - Luteal phase - Ipsilateral - Decellularized - Ampulla - Luteal phase - Ipsilateral - Native	-3.61086	6.96673	-0.5183	1
Isthmus - Luteal phase - Ipsilateral - Native - Ampulla - Luteal phase - Ipsilateral - Native	-4.25522	7.5464	-0.563875	1
Isthmus - Follicular phase - Contralateral - Native - Isthmus - Follicular phase - Contralateral - Decellularized	-9.79254	7.99607	-1.22467	0.997489
Isthmus - Follicular phase - Ipsilateral - Decellularized - Isthmus - Follicular phase - Contralateral - Decellularized	-1.46006	8.25491	-0.176872	1
Isthmus - Follicular phase - Ipsilateral - Native - Isthmus - Follicular phase - Contralateral - Decellularized	-15.7791	8.25491	-1.91148	0.863499
Isthmus - Luteal phase - Contralateral - Decellularized - Isthmus - Follicular phase - Contralateral - Decellularized	-10.6669	7.60387	-1.40282	0.989562
Isthmus - Luteal phase - Contralateral - Native - Isthmus - Follicular phase - Contralateral - Decellularized	-10.3269	8.98681	-1.14912	0.998755
Isthmus - Luteal phase - Ipsilateral - Decellularized - Isthmus - Follicular phase - Contralateral - Decellularized	-11.5754	7.45147	-1.55344	0.972971
Isthmus - Luteal phase - Ipsilateral - Native - Isthmus - Follicular phase - Contralateral - Decellularized	-12.2198	7.99607	-1.52822	0.97655
Isthmus - Follicular phase - Ipsilateral - Decellularized - Isthmus - Follicular phase - Contralateral - Native	8.33248	8.45628	0.98536	0.999796
Isthmus - Follicular phase - Ipsilateral - Native - Isthmus - Follicular phase - Contralateral - Native	-5.98656	8.45628	-0.707943	0.999997
Isthmus - Luteal phase - Contralateral - Decellularized - Isthmus - Follicular phase - Contralateral - Native	-0.874347	7.82202	-0.11178	1
Isthmus - Luteal phase - Contralateral - Native - Isthmus - Follicular phase - Contralateral - Native	-0.534374	9.17213	-0.0582606	1
Isthmus - Luteal phase - Ipsilateral - Decellularized - Isthmus - Follicular phase - Contralateral - Native	-1.78285	7.67395	-0.232325	1
Isthmus - Luteal phase - Ipsilateral - Native - Isthmus - Follicular phase - Contralateral - Native	-2.42722	8.2038	-0.295865	1
Isthmus - Follicular phase - Ipsilateral - Native - Isthmus - Follicular phase - Ipsilateral - Decellularized	-14.319	8.70144	-1.64559	0.955627
Isthmus - Luteal phase - Contralateral - Decellularized - Isthmus - Follicular phase - Ipsilateral - Decellularized	-9.20683	8.08643	-1.13855	0.998871
Isthmus - Luteal phase - Contralateral - Native - Isthmus - Follicular phase - Ipsilateral - Decellularized	-8.86686	9.39863	-0.94342	0.999879
Isthmus - Luteal phase - Ipsilateral - Decellularized - Isthmus - Follicular phase - Ipsilateral - Decellularized	-10.1153	7.94329	-1.27344	0.996188
Isthmus - Luteal phase - Ipsilateral - Native - Isthmus - Follicular phase - Ipsilateral - Decellularized	-10.7597	8.45628	-1.27239	0.996225
Isthmus - Luteal phase - Contralateral - Decellularized - Isthmus - Follicular phase - Ipsilateral - Native	5.11222	8.08643	0.632197	0.999999
Isthmus - Luteal phase - Contralateral - Native - Isthmus - Follicular phase - Ipsilateral - Native	5.45219	9.39863	0.580105	1
Isthmus - Luteal phase - Ipsilateral - Decellularized - Isthmus - Follicular phase - Ipsilateral - Native	4.20371	7.94329	0.529215	1
Isthmus - Luteal phase - Ipsilateral - Native - Isthmus - Follicular phase - Ipsilateral - Native	3.55934	8.45628	0.420911	1
Isthmus - Luteal phase - Contralateral - Native - Isthmus - Luteal phase - Contralateral - Decellularized	0.339973	8.8323	0.0384921	1
Isthmus - Luteal phase - Ipsilateral - Decellularized - Isthmus - Luteal phase - Contralateral - Decellularized	-0.908505	7.26437	-0.125063	1
Isthmus - Luteal phase - Ipsilateral - Native - Isthmus - Luteal phase - Contralateral - Decellularized	-1.55287	7.82202	-0.198526	1
Isthmus - Luteal phase - Ipsilateral - Decellularized - Isthmus - Luteal phase - Contralateral - Native	-1.24848	8.70144	-0.143479	1
Isthmus - Luteal phase - Ipsilateral - Native - Isthmus - Luteal phase - Contralateral - Native	-1.89285	9.17213	-0.206369	1
Isthmus - Luteal phase - Ipsilateral - Native - Isthmus - Luteal phase - Ipsilateral - Decellularized	-0.644366	7.67395	-0.083968	1

## Sheet: Table 7 ampulla E1 and E2
Comparison group	Estimate	Std. Error	t value	Pr(>|t|)
Follicular phase - Contralateral - E1 - Muscle-Tunica surface - Follicular phase - Contralateral - E1 - Lumen-Stroma surface == 0	9466.72	1992.21	4752	<0.01 ***
Luteal phase - Contralateral - E1 - Muscle-Tunica surface - Luteal phase - Contralateral - E1 - Lumen-Stroma surface == 0	6638.98	1802.02	3684	0.0215 *
Luteal phase - Ipsilateral - E1 - Muscle-Tunica surface - Luteal phase - Contralateral - E1 - Lumen-Stroma surface == 0	15842.36	1747.28	9067	<0.01 ***
Luteal phase - Ipsilateral - E1 - Muscle-Tunica surface - Luteal phase - Contralateral - E1 - Muscle-Tunica surface == 0	9203.38	1526.89	6028	<0.01 ***
Luteal phase - Ipsilateral - E2 - Muscle-Tunica surface - Luteal phase - Contralateral - E2 - Lumen-Stroma surface == 0	7106.48	1747.28	4.067	<0.01 **
Luteal phase - Ipsilateral - E1 - Muscle-Tunica surface - Luteal phase - Ipsilateral - E1 - Lumen-Stroma surface == 0	14008.60	1747.28	8017	<0.01 ***
Luteal phase - Ipsilateral - E2 - Muscle-Tunica surface - Luteal phase - Ipsilateral - E2 - Lumen-Stroma surface == 0	8068.25	1747.28	4618	<0.01 ***
Follicular phase - Ipsilateral - E1 - Muscle-Tunica surface - Follicular phase - Contralateral - E1 - Lumen-Stroma surface == 0	7714.27	1928.95	3.999	<0.01 **
Follicular phase - Ipsilateral - E1 - Lumen-Stroma surface - Follicular phase - Contralateral - E1 - Muscle-Tunica surface == 0	-10493.37	2571.93	-4080	<0.01 **
Luteal phase - Contralateral - E1 - Lumen-Stroma surface - Follicular phase - Contralateral - E1 - Muscle-Tunica surface == 0	-10703.83	1992.21	-5373	<0.01 ***
Luteal phase - Ipsilateral - E1 - Lumen-Stroma surface - Follicular phase - Contralateral - E1 - Muscle-Tunica surface == 0	-8870.07	1992.21	-4.452	<0.01 **
Luteal phase - Ipsilateral - E2 - Muscle-Tunica surface - Follicular phase - Contralateral - E2 - Lumen-Stroma surface == 0	7768.64	1747.28	4446	<0.01 **
Follicular phase - Ipsilateral - E1 - Muscle-Tunica surface - Follicular phase - Ipsilateral - E1 - Lumen-Stroma surface == 0	8740.92	2523.25	3.464	0.0441 *
Luteal phase - Ipsilateral - E1 - Muscle-Tunica surface - Follicular phase - Ipsilateral - E1 - Lumen-Stroma surface == 0	15631.91	2387.24	6.548	<0.01 ***
Luteal phase - Contralateral - E1 - Lumen-Stroma surface - Follicular phase - Ipsilateral - E1 - Muscle-Tunica surface == 0	-8951.37	1928.95	-4.641	<0.01 ***
Luteal phase - Ipsilateral - E1 - Lumen-Stroma surface - Follicular phase - Ipsilateral - E1 - Muscle-Tunica surface == 0	-7117.61	1928.95	-3690	0.0213 *
Luteal phase - Ipsilateral - E1 - Muscle-Tunica surface - Follicular phase - Ipsilateral - E1 - Muscle-Tunica surface == 0	6890.99	1674.80	4115	<0.01 **
Luteal phase - Ipsilateral - E2 - Muscle-Tunica surface - Follicular phase - Ipsilateral - E2 - Lumen-Stroma surface == 0	8140.26	2387.24	3.410	0.0530
Luteal phase - Ipsilateral - E2 - Muscle-Tunica surface - Follicular phase - Ipsilateral - E2 - Muscle-Tunica surface == 0	5724.03	1674.80	3418	0.0516 .
Follicular phase - Contralateral - E1 - Muscle-Tunica surface - Follicular phase - Contralateral - E1 - Lumen-Stroma surface == 0	9466.72	1992.21	4752	<0.01 ***
Follicular phase - Ipsilateral - E1 - Muscle-Tunica surface - Follicular phase - Contralateral - E1 - Lumen-Stroma surface == 0	7714.27	1928.95	3999	<0.01 **
Follicular phase - Ipsilateral - E1 - Lumen-Stroma surface - Follicular phase - Contralateral - E1 - Muscle-Tunica surface == 0	-10493.37	2571.93	-4080	<0.01 **
Luteal phase - Contralateral - E1 - Lumen-Stroma surface - Follicular phase - Contralateral - E1 - Muscle-Tunica surface == 0	-10703.83	1992.21	-5373	<0.01 ***
Luteal phase - Ipsilateral - E1 - Lumen-Stroma surface - Follicular phase - Contralateral - E1 - Muscle-Tunica surface == 0	-8870.07	1992.21	-4.452	<0.01 **
Luteal phase - Ipsilateral - E2 - Muscle-Tunica surface - Follicular phase - Contralateral - E2 - Lumen-Stroma surface == 0	7768.64	1747.28	4.446	<0.01 **
Follicular phase - Ipsilateral - E1 - Muscle-Tunica surface - Follicular phase - Ipsilateral - E1 - Lumen-Stroma surface == 0	8740.92	2523.25	3464	0.0441 *
Luteal phase - Ipsilateral - E1 - Muscle-Tunica surface - Follicular phase - Ipsilateral - E1 - Lumen-Stroma surface == 0	15631.91	2387.24	6.548	<0.01 ***
Luteal phase - Contralateral - E1 - Lumen-Stroma surface - Follicular phase - Ipsilateral - E1 - Muscle-Tunica surface == 0	-8951.37	1928.95	-4641	<0.01 ***
Luteal phase - Ipsilateral - E1 - Lumen-Stroma surface - Follicular phase - Ipsilateral - E1 - Muscle-Tunica surface == 0	-7117.61	1928.95	-3690	0.0213 *
Luteal phase - Ipsilateral - E1 - Muscle-Tunica surface - Follicular phase - Ipsilateral - E1 - Muscle-Tunica surface == 0	6890.99	1674.80	4.115	<0.01 **
Luteal phase - Ipsilateral - E2 - Muscle-Tunica surface - Follicular phase - Ipsilateral - E2 - Lumen-Stroma surface == 0	8140.26	2387.24	3.410	0.0530 .
Luteal phase - Ipsilateral - E2 - Muscle-Tunica surface - Follicular phase - Ipsilateral - E2 - Muscle-Tunica surface == 0	5724.03	1674.80	3.418	0.0516
Luteal phase - Contralateral - E1 - Muscle-Tunica surface - Luteal phase - Contralateral - E1 - Lumen-Stroma surface == 0	6638.98	1802.02	3684	0.0215 *
Luteal phase - Ipsilateral - E1 - Muscle-Tunica surface - Luteal phase - Contralateral - E1 - Lumen-Stroma surface == 0	15842.36	1747.28	9067	<0.01 ***
Luteal phase - Ipsilateral - E1 - Muscle-Tunica surface - Luteal phase - Contralateral - E1 - Muscle-Tunica surface == 0	9203.38	1526.89	6028	<0.01 ***
Luteal phase - Ipsilateral - E2 - Muscle-Tunica surface - Luteal phase - Contralateral - E2 - Lumen-Stroma surface == 0	7106.48	1747.28	4.067	<0.01 **
Luteal phase - Ipsilateral - E1 - Muscle-Tunica surface - Luteal phase - Ipsilateral - E1 - Lumen-Stroma surface == 0	14008.60	1747.28	8.017	<0.01 ***
Luteal phase - Ipsilateral - E2 - Muscle-Tunica surface - Luteal phase - Ipsilateral - E2 - Lumen-Stroma surface == 0	8068.25	1747.28	4618	<0.01 ***

## Sheet: Table 8 isthmus E1 and E2
Comparison group	Estimate	Std. Error	t value	Pr(>|t|)
Follicular phase - Ipsilateral - E1 - Muscle-Tunica surface - Follicular phase - Ipsilateral - E1 - Lumen-Stroma surface == 0	8209.6	1852.8	4431	<0.01 **
Luteal phase - Contralateral - E1 - Muscle-Tunica surface - Follicular phase - Ipsilateral - E1 - Lumen-Stroma surface == 0	9828.7	1852.8	5305	<0.01 ***
Luteal phase - Ipsilateral - E1 - Muscle-Tunica surface - Follicular phase - Ipsilateral - E1 - Lumen-Stroma surface == 0	9315.8	1808.2	5152	<0.01 ***
Luteal phase - Contralateral - E1 - Lumen-Stroma surface - Follicular phase - Ipsilateral - E1 - Muscle-Tunica surface == 0	-5940.9	1715.4	-3463	0.0402 *
Luteal phase - Ipsilateral - E1 - Lumen-Stroma surface - Follicular phase - Ipsilateral - E1 - Muscle-Tunica surface == 0	-5709.5	1715.4	-3.328	0.0622 .
Luteal phase - Contralateral - E1 - Muscle-Tunica surface - Luteal phase - Contralateral - E1 - Lumen-Stroma surface == 0	7560.0	1715.4	4.407	<0.01 **
Luteal phase - Ipsilateral - E1 - Muscle-Tunica surface - Luteal phase - Contralateral - E1 - Lumen-Stroma surface == 0	7047.2	1667.0	4227	<0.01 **
Luteal phase - Ipsilateral - E1 - Lumen-Stroma surface - Luteal phase - Contralateral - E1 - Muscle-Tunica surface == 0	-7328.6	1715.4	-4272	<0.01 **
Luteal phase - Ipsilateral - E1 - Muscle-Tunica surface - Luteal phase - Ipsilateral - E1 - Lumen-Stroma surface == 0	6815.7	1667.0	4089	<0.01 **
